# Supplementary material for: The barriers and facilitators of implementing a national laboratory-based AMR surveillance system in Cambodia: key informants’ perspectives and assessments of microbiology laboratories
Source: Front Public Health. 2023 Dec 21;11:1332423. doi: 10.3389/fpubh.2023.1332423 (PMC10764616; doi:10.3389/fpubh.2023.1332423)
Supplement: Supplementary file 1 [file Table_1.XLSX]

## Sheet: Cover
Article Title: The Barriers and Facilitators of implementing a National Laboratory-based AMR Surveillance System in Cambodia: Key Informants’ Perspectives and Assessments of Microbiology Laboratories
Authors: Sovathiro Mao, Chansovannara Soputhy, Sokreaksa Lay, Jan Jacobs, Grace Marie Ku, Darapheak Chau, Chhorvann Chhea, Por Ir
Supplementary material caption: Modified Laboratory Assessment Tool
Laboratory Assessment Tool (Modified) - Situational Analysis of AMR lab surveillance in Cambodia
Annex 2: Laboratory Assessment Tool / Facility Questionnaire
© World Health Organization 2012
All rights reserved.
The designations employed and the presentation of the material in this publication do not imply the expression of any opinion whatsoever on the part of the World Health Organization concerning the legal status of any country, territory, city or area or of its authorities, or concerning the delimitation of its frontiers or boundaries. Dotted lines on maps represent approximate border lines for whi…

## Sheet: Lab
Laboratory identification					Central/Reference
					Intermediate
					Peripheral
Country					Other
Region/Province/District					NA
Name of the laboratory
Address
Telephone
Fax
E-mail
Name of the laboratory director
Qualification and contact details of the laboratory director
Date of the assessment (DD/MM/YYYY)
Name of the assessor/s
Contact details of the assessor/s
Name of the responding person/s
Qualification and contact details of the responding person/s
Level of laboratory
Affiliation/ type of laboratory (several answers possible)
Public Health / Hospital / Health Centre / Environment / Food Control / Veterinary / Private / University / Research / Other?
Affiliated Ministry (if applicable)
Health / Agriculture / Trade, Commerce / Education / Defense / Other?
Estimated population covered by this laboratory
Describe participation in international programmes/networks (if applicable)
Polio, FluNet, INFOSAN, Global Foodborne Infections Network, etc.
Indicate relevant disciplines addressed in the laboratory by checking relevant box/es
Clinical chemistry		FALSE
Haematology and haemostasis		FALSE
Parasitology		FALSE
Mycology		FALSE
Bacteriology (except serology)		TRUE
Virology (except serology)		FALSE
Viral serology		FALSE
Bacterial serology		FALSE
Toxicology		FALSE
Histopathology		FALSE
Cytology
Human genetics		FALSE
Transfusion medicine		FALSE
Food testing (microbiology)
Food testing (chemicals and others)		FALSE
Water testing		FALSE
Veterinary testing
Environmental testing (air, soil)
Other		FALSE
If other, please describe below:
Comments

## Sheet: 1.Orga
1.	Organization and management							1
	Possible answers (unless otherwise advised): 1.Yes; 2.Partial; 3.No; 4.Non applicable							2
								3
		Documents to be collected	1; 2; 3; 4	Provide here the answer to the open question/s and/or insert any additional information				4
	Service hours
1.1	What are the days and hours of operation of routine service?
1.2	If relevant, what are the days and hours of operation of emergency service?
	External communication
	Is the laboratory equipped with:
1.3	Telephone?
1.4	Fax?
1.5	Computer with Internet access?
1.6	If yes or partial, does laboratory staff have access to the Internet?
1.7	Is relevant information on costs and turnaround time for test results available to patients?	X
1.8	Is there timely notification to patients when delay is anticipated due to machine breakdown, etc.?
1.9	If applicable, do you organize customer surveys at least once a year?	X
	Internal communication and structure
1.10	Is there an organizational structure defining the lines of authorities and responsibilities for key laboratory staff?	X		Documents (Organization chart)
1.11	Are staff meetings organized at least once a month?
1.12	If applicable, are team manager meetings organized at least once a month?
1.13	Are meetings organized to solve a particular problem when it occurs?
1.14	Are written reports or minutes of these meetings produced?	X
1.15	Please describe the means by which information is internally communicated (notice board, e-mail, etc.).
1.16	Does laboratory staff participate in annual laboratory meetings specifically focused on sharing of knowledge and experiences and the opportunity to make improvements?
1.17	Do laboratory representatives participate in hospital/institution board meetings as relevant?
	Budget
1.18	Is the budget for staff salaries adequate for the need?
1.19	Please indicate the source of funds (proper funds, relevant ministry, NGO, specific networks, etc.)
1.20	Is there an adequate budget assigned for staff education?
1.21	Please indicate the source of funds (proper funds, relevant ministry, NGO, specific networks, etc.)
1.22	Is there adequate budget assigned for consumable and reagent purchase?
1.23	Please indicate the source of funds (proper funds, relevant ministry, NGO, specific networks, etc.)
1.24	Is there an adequate budget assigned for equipment purchase/maintenance?
1.25	Please indicate the source of funds (proper funds, relevant ministry, NGO, specific networks, etc.)
1.26	Is there a separate budget assigned for AMR surveillance
1.27	Please indicate the source of funds (proper funds, relevant ministry, NGO, specific networks, etc.)
	Licensing/Supervision/Accreditation
1.28	Has the laboratory been licensed (i.e. authorized to operate) by the authorities? If licensing is not required, please indicate “Non applicable”.	X
1.29	Does the laboratory have an internal audit programme and has it been conducted?
1.30	If yes or partial, please describe
1.31	Has the laboratory undergone an audit or assessment by a third party within the last two years?
1.32	If yes or partial, please provide details
1.33	Are copies of any reports on reviews by a third party available to the laboratory?	X
1.34	Are recommendations from third party reviews implemented where relevant?
1.35	Does the laboratory hold any form of certification (ISO 9001, other)?	X
1.36	If yes, please detail the relevant standards and the names of the certification bodies.
1.37	Does the laboratory hold any form of accreditation (ISO 17025, ISO 15189, LQMS, etc.)?	X					Take LQMS report if no certificate
1.38	If yes, please detail the relevant standards and the names of the accreditation bodies.			What is the level of LQMS:
	Comments

## Sheet: 2.Docs
2.	Documents							1
	Possible answers (unless otherwise advised): 1.Yes; 2.Partial; 3.No; 4.Non applicable							2
								3
		Documents to be collected	1; 2; 3; 4	Provide here the answer to the open question/s and/or insert any additional information				4
	Document control
2.1	Is a system in place to organize the management of laboratory documents and records?	X
	If yes, are the documents:
2.2	Listed?
2.3	Numbered?
2.4	Approved and signed by authorized personnel?
2.5	Reviewed periodically?
2.6	Archived according to national or international guidelines?
2.7	Does the laboratory have an archive system?	X
2.8	Are the archived documents retrievable?			Ask to retrieve an archived document
2.9	For how long are the archived documents kept?
	Quality procedures
2.10	Is a quality manual describing the quality system policy and the quality procedures available?	X
	If yes or partial, does it cover these topics:
2.11	Laboratory organization and management?
2.12	Documentation and records?
2.13	Pre-examination procedures? (Collection, Ordering and Transport)
2.14	Examination procedures?
2.15	Post-examination procedures and reporting of results? (Validation, Interpretation and Test Report)
2.16	Management of nonconformities?
2.17	Personnel and education requirements?
2.18	Safety and facilities?
2.19	Equipment?
2.20	Consumables and reagents?
2.21	Reference materials?
2.22	Collaboration with referral laboratories?
2.23	Internal quality control procedures?
2.24	External quality assessment procedures?
2.25	Are all procedures related to relationship with other relevant institutes and organizations documented?	X
2.26	Are procedures readily available to staff, as relevant?
2.27	Are changes in procedures tracked?	X
2.28	Are laboratory procedures reviewed at least annually and any necessary amendments incorporated?	X
2.29	Are confidentiality protected and access limited, as appropriate?
2.30	Are current versions of published standards and other similar documents in use in the laboratory available (e.g. norms, guidelines, instrument manuals, test kit inserts etc.)?	X
2.31	Does the laboratory have procedures (related to AMR surveillance) that were developed in-house?	X		Ask to see a manual of an instrument (e.g. microscope/autoclave)
2.32	If so, are they clearly documented according to a defined format?
2.33	Is there a procedure for the storage of primary specimens once analysed?	X
2.34	Are there procedures for the validation and verification of methods and equipment as relevant?	X		Document: Speciment SOP check if there is instructions for storage of specimen after analysis (CSF or Urine)
2.35	Are procedures in place to record incidents or complaints?	X		Check for document of SOPs for validation or verification of any methods or equipment
2.36	If yes or partial, are corrective actions implemented and recorded?	X
	Biosafety
2.37	Are written biosafety procedures available?	X
2.38	If yes or partial, please provide the name and reference of these procedures/guidelines:
	If yes or partial, are the following subjects addressed:
2.39	Personal protective equipment?
2.40	Disinfection and sterilization?
2.41	Waste disposal?
2.42	Access restrictions?
2.43	Biosafety equipments?
2.44	Emergency protocols (e.g. in case of contamination)?
2.45	Are Material Safety Data Sheets available for review in the immediate laboratory area?	X
	Comments

## Sheet: 3.Specimen
3.	Specimen collection, handling and transport							1
	Possible answers (unless otherwise advised): 1.Yes; 2.Partial; 3.No; 4.Non applicable							2
								3
		Documents to be collected	1; 2; 3; 4	Provide here the answer to the open question/s and/or insert any additional information				4
	Specimen collection
3.1	Are written instructions available for patient preparation prior to collection?	X
3.2	Are collection procedures documented and available to relevant personnel?	X
3.3	Do these include minimum patient identification details?
3.4	Is a standard specimen request form available for those requesting tests?	X		Check specimen request forms for AMR
	If yes or partial, does it include:
3.5	Name of the patient?
3.6	Gender?
3.7	Date of birth?
3.8	Patient identification number (if applicable)?
3.9	Identification of the prescriber?
3.10	Date of collection?
3.11	Time of collection?
3.12	Type of specimen?
3.13	Specimen identification number (if applicable)?
3.14	Examinations requested?
3.15	Clinical information? (Diagnosis)
3.16	Are specimens recorded in a book, worksheet, computer or other comparable system?
	If yes or partial, is there:
3.17	A unique identification number?
3.18	The date of receipt?
3.19	The time of receipt?
3.20	Are specimen portions traceable to the original primary sample (identification number, etc.)?
	Specimen handling
	Does the laboratory experience problems with specimens from outside the facility due to (1.Never; 2.Sometimes; 3.Regularly; 4.Non applicable):
3.21	No request form			Ask question and only answer the one being mentioned
3.22	Incomplete request form
3.23	Incorrect specimen identification
3.24	Incorrect patient identification
3.25	Inadequate container
3.26	Inadequate volume
3.27	Inadequate transport media/anticoagulant
3.28	Inadequate package
3.29	Inadequate transportation temperature
3.30	Delay in receipt
	Does the laboratory experience problems with collecting specimens inside the facility due to (1.Never; 2.Sometimes; 3.Regularly; 4.Non applicable):
3.31	Lack of proper collection materials			Ask question and only answer the ones being mentioned
3.32	No request form
3.33	Incomplete request form
3.34	Incorrect specimen identification
3.35	Incorrect patient identification
3.36	Inadequate volume
3.37	Are there any criteria for acceptance or rejection of primary specimens (including potential caution if non-conforming specimens are accepted)?	X
3.38	Are primary specimens adequately stored if not immediately examined?
3.39	Are specimens stored for a specific time under appropriate conditions to enable further testing?
	Specimen referral / transport
3.40	Does the laboratory receive specimens or isolates from other laboratories?			Question
3.41	Does the laboratory refer specimens or isolates to other laboratories?			Question
3.42	If yes or partial, please describe which specimens to which laboratories in what circumstances:
3.43	Does the laboratory have appropriate packaging for referring specimens (triple package if air transport, or any package in conformity with local regulations or recommendations)?			Check if follow AMR SOP for packaging
3.44	Is/are the person/s in charge of shipments trained for the transport of infectious substances?
	If yes or partial:
3.45	Is he/she trained for local or national regulations or recommendations?
3.46	Is he/she trained in international regulations?
	Comments

## Sheet: 4.Data
4.	Data and information management							1
	Possible answers (unless otherwise advised): 1.Yes; 2.Partial; 3.No; 4.Non applicable							2
								3
		Documents to be collected	1; 2; 3; 4	Provide here the answer to the open question/s and/or insert any additional information				4
	Test results and reports
4.1	Are all original observations/results of the laboratory recorded in a worksheet or electronic database?
4.2	Are results reported and recorded in a standardized format?	X
	If yes or partial, does the report form include the following:
4.3	Name of the laboratory?
4.4	Patient identification?
4.5	Requester identification?
4.6	Sample type?
4.7	Examination method?
4.8	Date of sample collection?
4.9	Time of sample collection?
4.10	Date of receipt of the sample by the laboratory?
4.11	Time of receipt of the sample by the laboratory?
4.12	Date of release of report?
4.13	Time of release of report?
4.14	Results reported in International System of Units (where applicable)?
4.15	Biological reference intervals (where applicable)?		4	AMR doesn’t need
4.16	Interpretation (where appropriate)?			R, S or I
4.17	Identification and signature of the person authorizing the release of the report?
4.18	Are the results reviewed and authorized before the results are released?
4.19	Is there a system in place to track if reports have been issued and received?
4.20	When samples need to be referred further to another laboratory, is there procedure to define how report is then issued and by which laboratory?			Is there SOP for referral to another laboratory
4.21	Is there an immediate notification of physicians when results are critical for patient care?	X
4.22	Is there an immediate notification of relevant ministry/surveillance network when results are critical?	X
	Data analysis and statistics
4.23	Can the laboratory provide basic statistical data (e.g. number of tests ordered, aggregated qualitative/quantitative data, etc.)?			Capable of producing antibiogram?
4.24	If yes or partial, are statistical data analysed and used?
4.25	Are periodic summary activity reports prepared?	X
	Data security - Confidentiality
4.26	Are access and modification of patient data protected for paper-based system?
4.27	Are access and modification of patient data protected for electronic system?
4.28	Is efficient back-up in place to prevent loss of patient result data in case of theft or other incident for paper-based system?
4.29	Is efficient back-up in place to prevent loss of patient result data in case of theft or computer failure or other incident for electronic system?
4.30	Are reported data (copies) retained as long as medically relevant or required by the legislation?
	IT and Laboratory Information Management System (LIMS)
	What are the softwares/applications used in the laboratory:
4.31	Word processor?
4.32	Spreadsheet processor?
4.33	Presentation software?
4.34	Database software?			Question
4.35	Internet browsing?
4.36	E-mail?
4.37	LIMS?			CAMLIS
	If yes or partial for LIMS:
4.38	Are data retrievable within an acceptable timeframe?
4.39	Can the system be used for data analysis?			If CAMLIS: no
	Comments

## Sheet: 5.Reagents
5.	Consumables and reagents							1
	Possible answers (unless otherwise advised): 1.Yes; 2.Partial; 3.No; 4.Non applicable							2
								3
		Documents to be collected	1; 2; 3; 4	Provide here the answer to the open question/s and/or insert any additional information				4
	Procurement
5.1	Are lists of manufacturers/suppliers and catalogues of reagents available?	X
5.2	If applicable, are the consumables and reagents ordered in the list of registered supplies at national level?		4
5.3	Does the laboratory experience problems with reagent delivery like delays, temperature not adequate, reference error, etc. (1.Never; 2.Sometimes; 3.Regularly; 4.Non applicable)?
5.4	Is there a responsible staff for consumable and reagent management (inventory, order, etc.)?
5.5	Is the purchase of consumables and reagents recorded?	X
	Inventory and storage
5.6	Is there an inventory system for consumables and reagents?	X
	If yes or partial, does it include:
5.7	Quantity?
5.8	Quality?
5.9	Supplier?
5.10	Lot number?
5.11	Date of receipt?
5.12	Appropriate storage?
5.13	Expiration date?
5.14	Expected shelf life?
5.15	Date the material is placed in service?
5.16	Are consumables and reagents inspected upon receipt?
5.17	If yes or partial, are there protocols for acceptance/rejection of consumables and reagents?	x
5.18	Are consumables and reagents appropriately stored (temperature, humidity, etc.)?
	Use
5.19	Is the date of opening clearly written on the reagents/kits?
5.20	Are new reagents (new product, new lot, including home-made reagents) validated against old reagents or reference materials before use?
5.21	Is the consumption rate monitored for consumables and reagents?	X
5.22	Is there a system for accurately forecasting needs for consumables and reagents?
5.23	Are disposable supplies (e.g. tips, plastic pipettes, gloves) reused (1.Never; 2.Sometimes; 3.Regularly; 4.Non applicable)?
	Expired reagents
5.24	Are expired reagents used (1.Never; 2.Sometimes; 3.Regularly; 4.Non applicable)?
5.25	If sometimes or regularly, is quality control performed on these expired reagents?
5.26	If sometimes or regularly, does quality control testing demonstrate that the quality of reagents is still acceptable?
	Media QC
5.27	Are new batches of media checked for sterility by incubating a portion of un-inoculated plates?
5.28	Are media quality controlled by using ATCC or ATCC-derivative strains?
5.29	Do records for BAP demonstrate that they are checked for their ability to support growth of fastidious organisms such as Strep. Pneumoniae
	Do QC records for blood culture bottles indicate the following	X
5.3	Visual inspection performed and documented
5.31	Checked for sterility by incubating a portion of uninoculated bottles? (Ideally 5%)
5.32	Ability to support growth of Streptococcus pneumoniae
	Mueller Hinton Agar
5.33	Do QC records indicate that each batch of Mueller Hinton agar is checked for its ability to produce expected zone sizes using reference strains and antibiotics?	X
5.34	Do QC records indicate that each batch of Mueller Hinton blood agar is checked for its ability to produce expected zone sizes using reference strains and antibiotics?	X
	Comments

## Sheet: 6.Equip
6.	Equipment								1
	Possible answers (unless otherwise advised): 1.Yes; 2.Partial; 3.No; 4.Non applicable								2
									3
		Documents to be collected	1; 2; 3; 4	Provide here the answer to the open question/s and/or insert any additional information					4
	Equipment inventory
6.1	Is there an equipment inventory?
6.2	If yes or partial, is each equipment recorded with a paper or electronic equipment form?	X
	If yes or partial, does this form include:
6.3	Name of the equipment?
6.4	Serial number?
6.5	Name and contact details of manufacturer (or local supplier)?
6.6	Date of receipt?
6.7	Date of first use?
6.8	Location in the laboratory?
6.9	Condition (i.e. new, used)?
6.10	Maintenance activities?
6.11	Damage and repairs?
6.12	The individual primarily responsible for this equipment?
	Equipment maintenance, calibration and monitoring
6.13	Are results validated against reference materials and/or methods when new equipment is introduced?
6.14	Is the equipment maintained in a safe working condition (including electrical safety)?
6.15	Is there daily monitoring and recording of temperatures for temperature-dependent equipment?	X
6.16	Is the staff duly trained and authorized before first using equipment?
6.17	Do only authorized personnels use the equipment?
6.18	Does the laboratory have a dedicated person in charge of the equipment (maintenance management, etc.)?
6.19	Is a preventive maintenance programme in place?
6.20	Does the laboratory have contracts with external maintenance and repair services?
6.21	Are data from equipment maintenance recorded and used?
6.22	Is there a defined protocol and time period for pipette calibration?
6.23	Is calibration of other equipment performed and checked regularly (microscope, incubators etc.)?
6.24	Are results validated against reference materials after equipment maintenance or repair?
6.25	Are there user manuals for most of the equipment?	X
6.26	If yes, are these manuals available in the language commonly used by the staff?	X
6.27	Are there sufficient spare parts for quick repairs (lamps, fuses, filters, etc.)?
6.28	Is defective equipment (waiting for repair or obsolete to be removed) labelled appropriately?
6.29	Are procedures available for the disposal of equipment?
	List of FUNCTIONING and USABLE equipment (Only equipment relevant to AMR tests)	Number	Is it registered?	Is it maintained (including calibration if applicable)?	Is it certified?
	Atomic Absorption Spectrometer
	Autoclave (clean)
	Autoclave (dirty)
	Automated microbial identification and susceptibility testing systems					Vitek/Maldi-tof or similar automated systems
	Automatic pipette (other than micropipettes)
	Basic scale
	Beta and gamma (scintillation) counters
	Binocular microscope
	Biosafety Cabinet (BSC) class I
	Biosafety Cabinet class II
	Biosafety Cabinet class III
	Blood culture automated incubator
	Bunsen burner + gas bottle
	Candle jar
	Centrifuge, cooled
	Centrifuge, simple
	Chemistry analyser
	CO2 incubator
	Coagulometer
	Colorimeter
	Computer for laboratory work
	Computer for office work
	DNA automated extractor
	Dry ice machine
	Electrophoresis equipment
	ELISA equipment (Washer/Incubator/Reader)
	Flame photometer
	Flow cytometer
	Fluorescence microscope
	Fluorimeter
	Freezer -20°C
	Freezer -70°C
	Gas Chromatography with any detection system
	Gel electrophoresis for nucleic acids and peptides
	Glassware kit
	Haematology automated analyser
	Heated magnetic agitator
	Haematocrit centrifuge
	High Performance Liquid Chromatography with any detection system
	Immunoassays automated analyser
	Incubator
	Lyophilizer
	Manipulation box (chemical hood)
	Mass Spectrometry (with or without Liquid Chromatography)
	McFarland photometer
	Media dispenser
	Micropipette 1-5ml
	Micropipette 20 µl
	Micropipette 200- 1000µl
	Micropipette 5- 50µl
	Micropipette 50- 200µl
	Oven
	pH meter
	Photographic equipment
	Plexiglass screen
	Precision scale
	Printer for laboratory work
	Printer for office work
	Pulsed Field Gel Electrophoresis
	Refrigerator
	Rotary agitator
	Semi-automated microbial identification or susceptibility testing systems
	Slide dryer
	Thermal cycler (Thermocycler, PCR Machine or DNA Amplifier), Conventional
	Thermal cycler (Thermocycler, PCR Machine or DNA Amplifier), Real Time
	Thin Layer Chromatography (with/without scanning device)
	Turbidimeter
	UV light table
	UV/visible spectrophotometer
	Vacuum pump
	Vortex
	Washing machine for glassware (lavabo is enough)
	Water distiller
	Water bath
	Comments

## Sheet: 7.Testing
7.	Laboratory testing performance									1
										2
										3
	Reference number to be entered under "Discipline #" in the answer table below				Specimen to be entered under "Specimen type" in the answer table below					4
	Disciplines	#			Specimen types
	Clinical chemistry	1			Blood
	Haematology and haemostasis	2			Stool
	Parasitology	3			Urine
	Mycology	4			CSF
	Bacteriology (except serology)	5			Sputum
	Virology (except serology)	6			Lymph nodes
	Viral serology	7			Bone marrow
	Bacterial serology	8			Pus
	Toxicology	9			Pharyngeal/nasopharyngeal swab
	Histopathology	10			Urethral/vaginal swab
	Cytology	11			Other
	Human genetics	12
	Transfusion medicine	13
	Food testing (microbiology)	14
	Food testing (chemicals and others)	15
	Water testing	16
	Veterinary testing	17
	Environmental testing (air, soil)	18
	Other	19
	Other:
	Enter all relevant tests performed in the laboratory (one test/line) and provide requested details for each test
	Possible answers (unless otherwise advised): 1.Yes; 2.Partial; 3.No; 4.Non applicable
	Put N/A if does not do this test				Frequency	Staff	SOPs		Equipment		Reagents/Test kits		Quality Control (Check SOP and IQC records)			External Quality Assessment			Automatic calculation, not to be filled in here
	Test type/Name	Discipline #	Specimen type	Method/s and Instrument/s	Average number of tests performed monthly	Is staff competent to perform test? (Competency test)	Is SOP available for this test?	Is the SOP adequate/up-to-date? (Updated in the last 2 years and reagents are in use)	Is equipment appropriate for this test?	Is equipment adequately maintained?	Are adequate reagents for this test available?	Are the reagents in-date?	Are IQC specimens included when performing this test?	Are IQC results acceptable?	Are corrective actions implemented if IQC results are not acceptable?	Does the laboratory participate in EQA for this test?	Are EQA results acceptable?	Are corrective actions implemented if EQA results are not acceptable?	Score per test	Comments
e.g.	Cytobacteriological examination of urine	5	Urine	Microscopy, Gram, Culture	45	1	1	1	1	1	1	2	3	4	4	1	1	2	0.818182			1	1	1	1	1	1	0.5	0			1	1	0.5
7.1	Blood Culture Processing	5	Blood	Culture, Media																Media Used:
7.2	CSF Culture Processing	5	CSF	Culture, Media																Media Used:
7.3	Urine Culture Processing	5	Urine	Culture, Media																Media Used:
7.4	Stool Culture Processing	5	Stool	Culture, Media																Media Used:
7.5	Gram Staining	5
7.6	Lactose fermentation test	5
7.7	Indole test	5
7.8	PYR test	5
7.9	Motility test	5
7.10	H2S test	5
7.11	Gas KIA test	5
7.12	Urea test	5
7.13	KIA reaction	5
7.14	Catalase test	5
7.15	Coagulase test	5
7.16	Oxidase test	5
7.17	Serology: Slide latex agglutination test	5
7.18	Other:	5
7.19	Other:	5
7.20	Other:	5
7.21	Other:	5
7.22	Other:	5
7.23	Other:	5
7.24	Other:	5
7.25	Other:	5
7.26	Other:	5
7.27	Other:	5
7.28	Other:	5
7.29	Other:	5
7.30	Other:	5
7.31	Inoculum preparation	5		Preparation and incubation
7.32	Antibiotic Disk Diffiusion	5																		CLSI or EUCAST
7.33	Antibiotic Gradient Strip	5
7.34	Broth microdilution (96-well tray)	5
7.35	Broth macrodilution (tube)	5
7.36	Automated methods of ID: Viteks/Maldi-TOF	5
7.37	Automated methods of AST: Vitek, phoenix, etc	5
7.38	PCR of AMR genes	5
7.39	Kit based API	5
7.40		5
7.41		5
7.42		5
7.43		5
7.44
7.45
7.46
7.47
7.48
7.49
7.50
7.51
7.52
7.53
7.54
7.55
7.56
7.57
7.58
7.59
7.60
7.61
7.62
7.63
7.64
7.65
7.66
7.67
7.68
7.69
7.70
7.71
7.72
7.73
7.74
7.75
7.76
7.77
7.78
7.79
7.80
7.81
7.82
7.83
7.84
7.85
7.86
7.87
7.88
7.89
7.90
7.91
7.92
7.93
7.94
7.95
7.96
7.97
7.98
7.99
7.100
7.101
7.102
7.103
7.104
7.105
7.106
7.107
7.108
7.109
7.110
7.111
7.112
7.113
7.114
7.115
7.116
7.117
7.118
7.119
7.120
7.121
7.122
7.123
7.124
7.125
7.126
7.127
7.128
7.129
7.130
7.131
7.132
7.133
7.134
7.135
7.136
7.137
7.138
7.139
7.140
7.141
7.142
7.143
7.144
7.145
7.146
7.147
7.148
7.149
7.150
7.151
7.152
7.153
7.154
7.155
7.156
7.157
7.158
7.159
7.160
7.161
7.162
7.163
7.164
7.165
7.166
7.167
7.168
7.169
7.170
7.171
7.172
7.173
7.174
7.175
7.176
7.177
7.178
7.179
7.180
7.181
7.182
7.183
7.184
7.185
7.186
7.187
7.188
7.189
7.190
7.191
7.192
7.193
7.194
7.195
7.196
7.197
7.198
7.199
7.200
	Comments

## Sheet: 8.Facilities
8.	Facilities							1
	Possible answers (unless otherwise advised): 1.Yes; 2.Partial; 3.No; 4.Non applicable							2
								3
		Documents to be collected	1; 2; 3; 4	Provide here the answer to the open question/s and/or insert any additional information				4
	Infrastructure
	What is the general condition of laboratory building and infrastructure? For the following questions, choose one of the following answers: 1.Good; 2.Medium; 3.Bad; 4.Non applicable
8.1	Walls, floors and roofs?
8.2	Windows and doors?
8.3	Benches?
8.4	Heating / air conditioner / ventilation?
8.5	Lighting?
8.6	Waste disposal?
	Work conditions
8.7	Does the laboratory face electricity interruption (1.Never; 2.Sometimes; 3.Regularly; 4.Non applicable)?
8.8	If applicable, do you have an emergency electric generator or other backup power source?
8.9	Is key/sensitive equipment protected by a UPS (Uninterruptable Power Supply)?
	i.e. VITEK/MaldiTOF, thermal cycler, BSC, or any other equipment that can be damaged by sudden interruptions in electricity
8.10	Does the laboratory face water shortages (1.Never; 2.Sometimes; 3.Regularly; 4.Non applicable)?
8.11	Is the space allocated sufficient to perform the work without compromising the quality and safety of patients and personnel?
8.12	Are work areas clean and well maintained?
8.13	Is sample collection carried out in room(s) separated from the laboratory examination room(s)?
8.14	Is there an effective separation between adjacent laboratory sections in which there are incompatible activities (e.g. nucleic acid extraction vs amplification)?
8.15	Are there appropriate storage areas?
	Comments

[truncated: 8 more sheets: 9.HR, 10.Biorisk, 10.Public Health Surveillance, 11.Gap Analysis, Summary, Language, Export, Acronyms]
